# Supplementary material for: Prophylactic Antibiotics in Vertebroplasty and Kyphoplasty: A Nationwide Analysis of Infection Rates and Antibiotic Use in South Korea
Source: Antibiotics (Basel). 2025 Sep 5;14(9):901. doi: 10.3390/antibiotics14090901 (PMC12466463; doi:10.3390/antibiotics14090901)
Supplement: Supplementary file 1 [file antibiotics-14-00901-s001.zip]

Archive with 1 entries (1 files):
- antibiotics-3798522-supplementary.pdf
